# Supplementary material for: The Influence of Exogenous CdS Nanoparticles on the Growth and Carbon Assimilation Efficiency of Escherichia coli
Source: Biology (Basel). 2024 Oct 21;13(10):847. doi: 10.3390/biology13100847 (PMC11505546; doi:10.3390/biology13100847)
Supplement: Supplementary file 1 [file biology-13-00847-s001.zip]

Archive with 1 entries (1 files):
- biology-3204904-supplementary.pdf
